# Supplementary material for: Role of the Spore Coat Proteins CotA and CotB, and the Spore Surface Protein CDIF630_02480, on the Surface Distribution of Exosporium Proteins in Clostridioides difficile 630 Spores
Source: Microorganisms. 2022 Sep 27;10(10):1918. doi: 10.3390/microorganisms10101918 (PMC9610443; doi:10.3390/microorganisms10101918)
Supplement: Supplementary file 1 [file microorganisms-10-01918-s001.zip]

Archive with 1 entries (1 files):
- microorganisms-1827605-supplementary.pdf
